# Supplementary material for: Global Prevalence of Adaptive and Prolonged Infections’ Mutations in the Receptor-Binding Domain of the SARS-CoV-2 Spike Protein
Source: Viruses. 2021 Sep 30;13(10):1974. doi: 10.3390/v13101974 (PMC8538289; doi:10.3390/v13101974)
Supplement: Supplementary file 1 [file viruses-13-01974-s001.zip]

Archive with 5 entries (4 files):
- Supplementary Materials/
- Supplementary Materials/Raw Data_2019 till 29 May 2021.xlsx
- Supplementary Materials/Raw Data_2019 till 29 May 2021_Timeline_bin size 3 months.xlsx
- Supplementary Materials/Raw Data_30 May 2021 till 28 July 2021.xlsx
- Supplementary Materials/SearchPlus.dll
