# Supplementary material for: Global Prevalence of Adaptive and Prolonged Infections’ Mutations in the Receptor-Binding Domain of the SARS-CoV-2 Spike Protein
Source: Viruses. 2021 Sep 30;13(10):1974. doi: 10.3390/v13101974 (PMC8538289; doi:10.3390/v13101974)
Supplement: Supplementary file 1 [file viruses-13-01974-s001.zip › Supplementary Materials/Raw Data_2019 till 29 May 2021.xlsx]

## Sheet: Sheet1
Start till 29/05/2021
Total	524124
				Sequence analyzed		R346K	T415A	K417N	K417T	N439K	L452Q	L452R	Y453F	T470N	S477N	T478K	T478R	V483A	E484A	E484K	E484Q	F486I	F490S	Q493K	Q493R	S494P	N501Y
Africa	1743	Benin	12	12		0	0	0	0	0	0	0	0	0	0	0	0	0	0	0	0	0	0	0	0	0	0
		Cameroon	1	1		0	0	0	0	0	0	0	0	0	0	0	0	0	0	0	0	0	0	0	0	0	0
		Egypt	753	753		0	0	0	0	1	0	87	1	0	18	0	0	0	0	9	0	0	0	0	0	0	14
		Ethiopia	4	4		0	0	0	0	0	0	0	0	0	0	0	0	0	0	0	0	0	0	0	0	0	1
		Gabon	11	6		0	0	0	0	0	0	0	0	0	0	0	0	0	0	0	0	0	0	0	0	0	1
		Gambia	6	6		0	0	0	0	0	0	0	0	0	0	0	0	0	0	0	0	0	0	0	0	0	0
		Ghana	270	270		0	0	4	0	1	0	11	0	0	0	0	0	0	0	28	3	0	0	0	0	1	126
		Kenya	399	399		0	0	0	0	0	0	0	0	0	0	0	0	0	0	0	0	0	0	0	0	0	0
		Libya	36	34		0	0	0	0	0	0	1	0	0	0	0	0	0	0	28	0	0	0	0	0	0	3
		Mali	2	2		0	0	0	0	0	0	0	0	0	0	0	0	0	0	0	0	0	0	0	0	0	0
		Morocco	14	14		0	0	0	0	1	0	1	0	0	0	1	0	0	0	0	0	0	0	0	0	0	1
		Nigeria	4	2		0	0	0	0	0	0	0	0	0	0	0	0	0	0	0	0	0	0	0	0	0	0
		Sierra Leone	15	15		0	0	0	0	0	0	0	0	0	0	0	0	0	0	4	0	0	0	0	0	0	0
		South Africa	3	3		0	0	0	0	0	0	0	0	0	0	0	0	0	0	2	0	0	0	0	0	0	2
		Togo	11	11		0	0	0	0	0	0	1	0	0	0	0	0	0	0	4	0	0	0	0	0	0	5
		Tunisia	75	69		0	0	2	0	0	0	0	0	0	11	0	0	0	0	2	0	0	0	0	0	0	3
		Uganda	28	28		0	0	0	0	2	0	0	0	0	0	0	0	0	0	0	0	0	0	0	0	0	0
		Zambia	1	1		0	0	0	0	0	0	0	0	0	0	0	0	0	0	0	0	0	0	0	0	0	0
		Zimbabwe	98	98		0	0	0	0	0	0	0	0	0	0	0	0	0	0	0	0	0	0	0	0	0	0
		Total	1743	1728		0	0	6	0	5	0	101	1	0	29	1	0	0	0	77	3	0	0	0	0	1	156
				Sequence analyzed		R346K	T415A	K417N	K417T	N439K	L452Q	L452R	Y453F	T470N	S477N	T478K	T478R	V483A	E484A	E484K	E484Q	F486I	F490S	Q493K	Q493R	S494P	N501Y
Asia	4181	Armenia	43	43		0	0	0	0	0	0	0	0	0	0	0	0	0	0	0	0	0	0	0	0	0	0
		Bahrain	269	269		0	0	14	0	3	0	35	0	0	0	19	0	0	0	21	12	0	0	0	0	0	52
		Bangladesh	415	415		0	0	0	1	0	0	0	0	0	0	0	0	0	0	2	0	0	0	0	0	0	4
		Cambodia	1	1		0	0	0	0	0	0	0	0	0	0	0	0	0	0	0	0	0	0	0	0	0	0
		China	245	160		0	0	0	0	0	0	0	0	0	0	0	0	0	0	0	0	0	0	0	0	0	0
		Georgia	8	8		0	0	0	0	0	0	0	0	0	0	0	0	0	0	0	0	0	0	0	0	0	0
		Hong Kong	339	339		0	0	21	0	1	0	0	0	0	1	0	0	0	1	22	0	0	0	0	0	0	43
		India	956	945		0	0	0	1	2	0	21	0	0	10	10	0	0	0	1	13	0	1	0	0	0	29
		Indonesia	3	3		0	0	0	0	0	0	0	0	0	0	0	0	0	0	0	0	0	0	0	0	0	0
		Iran	395	280		1	0	1	7	3	0	0	0	0	7	2	0	0	0	1	0	0	0	0	0	0	7
		Iraq	201	136		4	0	0	0	0	1	2	0	0	0	1	0	0	0	1	0	0	0	0	0	0	39
		Israel	125	125		0	0	0	0	0	0	0	0	0	0	0	0	0	0	0	0	0	0	0	0	0	0
		Japan	170	170		0	0	0	0	0	0	0	0	0	0	0	0	0	0	3	0	0	0	0	0	0	4
		Jordan	28	28		0	0	0	0	0	0	1	0	0	0	0	0	0	0	0	0	0	0	0	0	0	0
		Kazakhstan	5	5		0	0	0	0	0	0	0	0	0	0	0	0	0	0	0	0	0	0	0	0	0	0
		Lebanon	13	13		0	0	0	0	1	0	0	0	0	1	0	0	0	0	0	0	0	0	0	0	0	8
		Malaysia	25	22		0	0	0	0	0	0	0	0	0	0	0	0	0	0	0	0	0	0	0	0	0	0
		Myanmar	9	9		0	0	0	0	0	0	0	0	0	0	0	0	0	0	0	0	0	0	0	0	0	0
		Nepal	11	11		0	0	0	0	0	0	8	0	0	0	7	0	0	0	0	1	0	0	0	0	0	0
		Pakistan	246	244		0	0	0	0	0	0	0	0	0	0	0	0	0	0	1	0	0	0	0	0	0	2
		Philippines	75	71		0	0	8	0	0	0	0	0	0	0	0	0	0	0	8	0	0	0	0	0	0	47
		Saudi Arabia	62	62		0	0	1	0	0	0	0	0	0	0	0	0	0	0	1	0	0	0	0	0	0	2
		Singapore	2	2		0	0	0	0	0	0	0	0	0	0	0	0	0	0	0	0	0	0	0	0	0	0
		South Korea	33	31		0	0	0	0	0	0	0	0	0	0	0	0	0	0	0	0	0	0	0	0	0	0
		Sri Lanka	4	4		0	0	0	0	0	0	0	0	0	0	0	0	0	0	0	0	0	0	0	0	0	0
		Taiwan	61	61		0	0	1	4	0	0	1	0	0	0	0	0	0	0	5	0	0	0	0	0	0	10
		Thailand	227	65		0	0	0	0	0	0	0	0	0	0	0	0	0	0	0	0	0	0	0	0	0	0
		Timor-Leste	29	29		0	0	0	0	0	0	0	0	0	0	0	0	0	0	0	0	0	0	0	0	0	0
		Turkey	77	77		0	0	0	0	0	0	0	0	0	0	0	0	0	0	0	0	0	0	0	0	0	0
		Uzbekistan	33	11		0	0	0	0	0	0	0	0	0	0	0	0	0	0	0	0	0	0	0	0	0	0
		Vietnam	9	2		0	0	0	0	0	0	0	0	0	0	0	0	0	0	0	0	0	0	0	0	0	0
		West Bank	62	62		0	0	0	0	0	0	0	0	0	0	0	0	0	0	0	0	0	6	0	0	0	27
		Total	4181	3703		5	0	46	13	10	1	68	0	0	19	39	0	0	1	66	26	0	7	0	0	0	274
				Sequence analyzed		R346K	T415A	K417N	K417T	N439K	L452Q	L452R	Y453F	T470N	S477N	T478K	T478R	V483A	E484A	E484K	E484Q	F486I	F490S	Q493K	Q493R	S494P	N501Y
Europe	203262	Austria	124	124		0	0	4	0	25	0	0	0	0	6	0	0	0	0	6	0	0	0	0	0	0	86
		Belarus	2	2		0	0	0	0	0	0	0	0	0	0	0	0	0	0	0	0	0	0	0	0	0	1
		Belgium	4	2		0	0	0	0	0	0	0	0	0	0	0	0	0	0	0	0	0	0	0	0	0	0
		Czech	23	23		0	0	0	0	0	0	0	0	0	0	0	0	0	0	0	0	0	0	0	0	0	0
		Denmark	14	14		0	0	0	0	0	0	0	8	0	0	0	0	0	0	0	0	0	0	0	0	0	0
		Estonia	12	12		0	0	0	0	3	0	0	0	0	1	0	0	0	0	0	0	0	0	0	0	0	0
		Finland	13	13		0	0	2	0	0	0	0	0	0	0	0	0	0	0	2	0	0	0	0	0	0	3
		France	1484	1481		0	0	19	1	1	0	28	0	0	245	1	0	0	0	22	0	0	0	0	0	0	621
		Germany	134	134		0	0	1	0	0	0	0	0	0	0	0	0	0	0	2	0	0	0	0	0	0	2
		Greece	98	98		0	0	0	0	0	0	0	0	0	0	0	0	0	0	0	0	0	0	0	0	0	0
		Hungary	36	36		0	0	0	0	6	0	0	0	0	10	0	0	0	0	0	0	0	0	0	0	0	20
		Italy	289	258		0	2	2	4	5	0	2	0	0	0	0	0	0	0	7	0	0	0	0	1	0	29
		Malta	12	12		0	0	0	0	0	0	0	0	0	0	0	0	0	0	0	0	0	0	0	0	0	2
		Netherlands	1547	1547		1	0	0	0	0	0	1	5	0	0	0	0	0	0	0	0	0	0	0	0	0	0
		Poland	680	680		0	0	0	0	40	0	0	0	0	1	0	0	0	0	1	0	0	0	0	0	0	48
		Portugal	22	22		0	0	0	0	0	0	0	0	0	0	0	0	0	0	0	0	0	0	0	0	0	0
		Romania	2	2		0	0	0	0	0	0	1	0	0	0	1	0	0	0	0	0	0	0	0	0	0	0
		Russia	324	304		0	0	1	0	2	0	0	1	0	62	1	0	0	0	43	0	0	0	0	0	31	14
		Serbia	150	149		0	0	0	0	0	0	0	0	0	2	0	0	0	0	0	0	0	0	0	0	0	0
		Spain	1173	1173		1	0	2	14	0	0	3	0	0	0	1	0	0	0	16	2	0	0	1	0	9	766
		Sweden	7	6		0	0	0	0	0	0	0	0	0	0	0	0	0	0	0	0	0	0	0	0	0	0
		Total	6150	6092		2	2	31	19	82	0	35	14	0	327	4	0	0	0	99	2	0	0	1	1	40	1592
		Switzerland	18234	18234		66	0	94	23	810	1	269	3	0	3868	146	0	0	0	156	7	0	6	1	0	19	3265
		Total	18234	18234		66	0	94	23	810	1	269	3	0	3868	146	0	0	0	156	7	0	6	1	0	19	3265
		UK	178878	178878		5	2	150	7	2412	3	125	7	2	1957	18	12	11	3	383	23	0	91	13	11	577	91326
		Total	178878	178878		5	2	150	7	2412	3	125	7	2	1957	18	12	11	3	383	23	0	91	13	11	577	91326
				Sequence analyzed		R346K	T415A	K417N	K417T	N439K	L452Q	L452R	Y453F	T470N	S477N	T478K	T478R	V483A	E484A	E484K	E484Q	F486I	F490S	Q493K	Q493R	S494P	N501Y
North America	300408	Belize	4	4		0	0	0	0	0	0	0	0	0	0	0	0	0	0	0	0	0	0	0	0	0	0
		Canada	18	17		0	0	0	0	0	0	0	0	0	2	0	0	0	0	0	0	0	0	0	0	0	0
		Cuba	2	2		0	0	0	0	0	0	0	0	0	0	0	0	0	0	0	0	0	0	0	0	0	0
		Dominican Republic	1	1		0	0	0	0	0	0	0	0	0	0	0	0	0	0	0	0	0	0	0	0	0	1
		Guatemala	10	10		0	0	0	0	0	0	0	0	0	0	0	0	0	0	0	0	0	0	0	0	0	0
		Jamaica	8	8		0	0	0	0	0	0	0	0	0	0	0	0	0	0	0	0	0	0	0	0	0	0
		Mexico	85	57		0	0	0	0	0	0	0	0	0	0	0	0	0	0	9	0	0	0	0	0	0	0
		Total	128	99		0	0	0	0	0	0	0	0	0	2	0	0	0	0	9	0	0	0	0	0	0	1
		USA	300280	300280		124	21	1272	9450	102	358	34701	29	4	8516	9211	119	63	4	27041	268	0	485	14	25	5167	119003
		Total	300280	300280		124	21	1272	9450	102	358	34701	29	4	8516	9211	119	63	4	27041	268	0	485	14	25	5167	119003
				Sequence analyzed		R346K	T415A	K417N	K417T	N439K	L452Q	L452R	Y453F	T470N	S477N	T478K	T478R	V483A	E484A	E484K	E484Q	F486I	F490S	Q493K	Q493R	S494P	N501Y
Oceania	13305	Australia	13304	13298		0	0	0	0	0	0	0	0	0	10087	0	0	0	0	0	0	0	0	0	0	1	37
		New Zealand	1	1		0	0	0	0	0	0	0	0	0	0	0	0	0	0	0	0	0	0	0	0	0	0
		Total	13305	13299		0	0	0	0	0	0	0	0	0	10087	0	0	0	0	0	0	0	0	0	0	1	37
				Sequence analyzed		R346K	T415A	K417N	K417T	N439K	L452Q	L452R	Y453F	T470N	S477N	T478K	T478R	V483A	E484A	E484K	E484Q	F486I	F490S	Q493K	Q493R	S494P	N501Y
South America	628	Argentina	43	43		0	0	0	0	0	0	0	0	0	0	0	0	0	0	0	0	0	0	0	0	0	0
		Brazil	39	27		0	0	0	2	0	0	0	0	0	0	0	0	0	0	9	0	0	0	0	0	0	3
		Chile	383	383		0	0	0	0	0	0	0	0	0	0	0	0	0	0	0	0	0	0	0	0	0	0
		Colombia	2	2		0	0	0	0	0	0	0	0	0	0	0	0	0	0	0	0	0	0	0	0	0	0
		Ecuador	4	4		0	0	0	0	0	0	0	0	0	0	0	0	0	0	0	0	0	0	0	0	0	0
		Peru	127	127		0	0	0	1	0	26	0	0	0	0	0	0	0	0	1	0	0	26	0	0	0	2
		Uruguay	10	10		0	0	0	1	0	0	0	0	0	0	0	0	0	0	2	0	0	0	0	0	0	1
		Venezuela	20	7		0	0	0	0	0	0	0	0	0	0	0	0	0	0	0	0	0	0	0	0	0	0
		Total	628	603		0	0	0	4	0	26	0	0	0	0	0	0	0	0	12	0	0	26	0	0	0	6
