# Supplementary material for: Global Prevalence of Adaptive and Prolonged Infections’ Mutations in the Receptor-Binding Domain of the SARS-CoV-2 Spike Protein
Source: Viruses. 2021 Sep 30;13(10):1974. doi: 10.3390/v13101974 (PMC8538289; doi:10.3390/v13101974)
Supplement: Supplementary file 1 [file viruses-13-01974-s001.zip › Supplementary Materials/Raw Data_2019 till 29 May 2021_Timeline_bin size 3 months.xlsx]

## Sheet: Sheet1
1 November 2019 till 31 January 2020
Total	33
				Sequence analyzed		R346K	T415A	K417N	K417T	N439K	L452Q	L452R	Y453F	T470N	S477N	T478K	T478R	V483A	E484A	E484K	E484Q	F486I	F490S	Q493K	Q493R	S494P	N501Y
Asia	25	China	23	23		0	0	0	0	0	0	0	0	0	0	0	0	0	0	0	0	0	0	0	0	0	0
		Thailand	2	2		0	0	0	0	0	0	0	0	0	0	0	0	0	0	0	0	0	0	0	0	0	0
Europe	2	Italy	2	2		0	0	0	0	0	0	0	0	0	0	0	0	0	0	0	0	0	0	0	0	0	0
North America	5	USA	5	5		0	0	0	0	0	0	0	0	0	0	0	0	0	0	0	0	0	0	0	0	0	0
Oceania	1	Australia	1	1		0	0	0	0	0	0	0	0	0	0	0	0	0	0	0	0	0	0	0	0	0	0
Total	33		33	33		0	0	0	0	0	0	0	0	0	0	0	0	0	0	0	0	0	0	0	0	0	0
1 February 2020 till 30 April 2020
Total	1692
				Sequence analyzed		R346K	T415A	K417N	K417T	N439K	L452Q	L452R	Y453F	T470N	S477N	T478K	T478R	V483A	E484A	E484K	E484Q	F486I	F490S	Q493K	Q493R	S494P	N501Y
Africa	9	Nigeria	2	2		0	0	0	0	0	0	0	0	0	0	0	0	0	0	0	0	0	0	0	0	0	0
		South Africa	1	1		0	0	0	0	0	0	0	0	0	0	0	0	0	0	0	0	0	0	0	0	0	0
		Tunisia	6	6		0	0	0	0	0	0	0	0	0	0	0	0	0	0	0	0	0	0	0	0	0	0
Asia	175	China	74	74		0	0	0	0	0	0	0	0	0	0	0	0	0	0	0	0	0	0	0	0	0	0
		Hong Kong	10	10		0	0	0	0	0	0	0	0	0	0	0	0	0	0	0	0	0	0	0	0	0	0
		India	12	10		0	0	0	0	0	0	0	0	0	0	0	0	0	0	0	0	0	0	0	0	0	0
		Iran	19	2		0	0	0	0	0	0	0	0	0	0	0	0	0	0	0	0	0	0	0	0	0	0
		Iraq	1	0		0	0	0	0	0	0	0	0	0	0	0	0	0	0	0	0	0	0	0	0	0	0
		Israel	2	2		0	0	0	0	0	0	0	0	0	0	0	0	0	0	0	0	0	0	0	0	0	0
		Japan	5	5		0	0	0	0	0	0	0	0	0	0	0	0	0	0	0	0	0	0	0	0	0	0
		Malaysia	7	7		0	0	0	0	0	0	0	0	0	0	0	0	0	0	0	0	0	0	0	0	0	0
		Nepal	1	1		0	0	0	0	0	0	0	0	0	0	0	0	0	0	0	0	0	0	0	0	0	0
		Pakistan	3	2		0	0	0	0	0	0	0	0	0	0	0	0	0	0	0	0	0	0	0	0	0	0
		Philippines	4	0		0	0	0	0	0	0	0	0	0	0	0	0	0	0	0	0	0	0	0	0	0	0
		South Korea	4	4		0	0	0	0	0	0	0	0	0	0	0	0	0	0	0	0	0	0	0	0	0	0
		Sri Lanka	4	4		0	0	0	0	0	0	0	0	0	0	0	0	0	0	0	0	0	0	0	0	0	0
		Taiwan	22	22		0	0	0	0	0	0	0	0	0	0	0	0	0	0	0	0	0	0	0	0	0	0
		Turkey	1	1		0	0	0	0	0	0	0	0	0	0	0	0	0	0	0	0	0	0	0	0	0	0
		Vietnam	6	6		0	0	0	0	0	0	0	0	0	0	0	0	0	0	0	0	0	0	0	0	0	0
Europe	50	Belgium	2	2		0	0	0	0	0	0	0	0	0	0	0	0	0	0	0	0	0	0	0	0	0	0
		Czech Republic	7	7		0	0	0	0	0	0	0	0	0	0	0	0	0	0	0	0	0	0	0	0	0	0
		Finland	1	1		0	0	0	0	0	0	0	0	0	0	0	0	0	0	0	0	0	0	0	0	0	0
		France	1	1		0	0	0	0	0	0	0	0	0	0	0	0	0	0	0	0	0	0	0	0	0	0
		Germany	1	1		0	0	0	0	0	0	0	0	0	0	0	0	0	0	0	0	0	0	0	0	0	0
		Greece	4	4		0	0	0	0	0	0	0	0	0	0	0	0	0	0	0	0	0	0	0	0	0	0
		Italy	5	2		0	0	0	0	0	0	0	0	0	0	0	0	0	0	0	0	0	0	0	0	0	0
		Netherlands	1	1		0	0	0	0	0	0	0	0	0	0	0	0	0	0	0	0	0	0	0	0	0	0
		Serbia	1	1		0	0	0	0	0	0	0	0	0	0	0	0	0	0	0	0	0	0	0	0	0	0
		Spain	26	26		0	0	0	0	0	0	0	0	0	0	0	0	0	0	0	0	0	0	0	0	0	0
		Sweden	1	1		0	0	0	0	0	0	0	0	0	0	0	0	0	0	0	0	0	0	0	0	0	0
North America	1448	USA	1448	1448		0	0	0	0	0	0	0	0	0	0	0	0	11	0	0	0	0	0	0	0	0	0
Oceania	6	Australia	6	0		0	0	0	0	0	0	0	0	0	0	0	0	0	0	0	0	0	0	0	0	0	0
South America	4	Brazil	2	2		0	0	0	0	0	0	0	0	0	0	0	0	0	0	0	0	0	0	0	0	0	0
		Colombia	1	1		0	0	0	0	0	0	0	0	0	0	0	0	0	0	0	0	0	0	0	0	0	0
		Peru	1	1		0	0	0	0	0	0	0	0	0	0	0	0	0	0	0	0	0	0	0	0	0	0
Total	1692		1692	1658		0	0	0	0	0	0	0	0	0	0	0	0	11	0	0	0	0	0	0	0	0	0
1 May 2020 till 31 July 2020
Total	10836
				Sequence analyzed		R346K	T415A	K417N	K417T	N439K	L452Q	L452R	Y453F	T470N	S477N	T478K	T478R	V483A	E484A	E484K	E484Q	F486I	F490S	Q493K	Q493R	S494P	N501Y
Africa	105	Egypt	83	83		0	0	0	0	0	0	0	0	0	0	0	0	0	0	0	0	0	0	0	0	0	0
		Kenya	2	2		0	0	0	0	0	0	0	0	0	0	0	0	0	0	0	0	0	0	0	0	0	0
		Morocco	10	10		0	0	0	0	0	0	0	0	0	0	0	0	0	0	0	0	0	0	0	0	0	0
		Nigeria	1	1		0	0	0	0	0	0	0	0	0	0	0	0	0	0	0	0	0	0	0	0	0	0
		Tunisia	8	8		0	0	0	0	0	0	0	0	0	0	0	0	0	0	0	0	0	0	0	0	0	0
		Zambia	1	1		0	0	0	0	0	0	0	0	0	0	0	0	0	0	0	0	0	0	0	0	0	0
Asia	1252	Bahrain	10	10		0	0	0	0	0	0	0	0	0	0	0	0	0	0	0	0	0	0	0	0	0	0
		Bangladesh	172	172		0	0	0	0	0	0	0	0	0	0	0	0	0	0	0	0	0	0	0	0	0	0
		China	64	64		0	0	0	0	0	0	0	0	0	0	0	0	0	0	0	0	0	0	0	0	0	0
		Georgia	6	6		0	0	0	0	0	0	0	0	0	0	0	0	0	0	0	0	0	0	0	0	0	0
		Hong Kong	17	17		0	0	0	0	0	0	0	0	0	0	0	0	0	0	0	0	0	0	0	0	0	0
		India	455	452		0	0	0	0	0	0	0	0	0	0	0	0	0	0	0	2	0	0	0	0	0	0
		Iran	50	28		0	0	0	0	0	0	0	0	0	0	0	0	0	0	0	0	0	0	0	0	0	0
		Japan	59	59		0	0	0	0	0	0	0	0	0	0	0	0	0	0	0	0	0	0	0	0	0	0
		Jordan	27	27		0	0	0	0	0	0	0	0	0	0	0	0	0	0	0	0	0	0	0	0	0	0
		Kazakhstan	4	4		0	0	0	0	0	0	0	0	0	0	0	0	0	0	0	0	0	0	0	0	0	0
		Lebanon	4	4		0	0	0	0	0	0	0	0	0	1	0	0	0	0	0	0	0	0	0	0	0	0
		Pakistan	2	1		0	0	0	0	0	0	0	0	0	0	0	0	0	0	0	0	0	0	0	0	0	0
		Saudi Arabia	58	58		0	0	0	0	0	0	0	0	0	0	0	0	0	0	0	0	0	0	0	0	0	0
		South Korea	2	2		0	0	0	0	0	0	0	0	0	0	0	0	0	0	0	0	0	0	0	0	0	0
		Taiwan	10	10		0	0	0	0	0	0	0	0	0	0	0	0	0	0	0	0	0	0	0	0	0	0
		Thailand	225	225		0	0	0	0	0	0	0	0	0	0	0	0	0	0	0	0	0	0	0	0	0	0
		Timor-Leste	29	29		0	0	0	0	0	0	0	0	0	0	0	0	0	0	0	0	0	0	0	0	0	0
		Turkey	55	55		0	0	0	0	0	0	0	0	0	0	0	0	0	0	0	0	0	0	0	0	0	0
		Uzbekistan	2	0		0	0	0	0	0	0	0	0	0	0	0	0	0	0	0	0	0	0	0	0	0	0
		Vietnam	1	0		0	0	0	0	0	0	0	0	0	0	0	0	0	0	0	0	0	0	0	0	0	0
Europe	1185	Belgium	1	1		0	0	0	0	0	0	0	0	0	0	0	0	0	0	0	0	0	0	0	0	0	0
		Czech Republic	16	16		0	0	0	0	0	0	0	0	0	0	0	0	0	0	0	0	0	0	0	0	0	0
		France	86	84		0	0	0	0	0	0	0	0	0	0	0	0	0	0	0	0	0	0	0	0	0	0
		Germany	76	76		0	0	0	0	0	0	0	0	0	0	0	0	0	0	0	0	0	0	0	0	0	0
		Greece	94	94		0	0	0	0	0	0	0	0	0	0	0	0	0	0	0	0	0	0	0	0	0	0
		Italy	20	11		0	0	0	0	0	0	0	0	0	0	0	0	0	0	0	0	0	0	0	0	0	0
		Netherlands	15	15		0	0	0	0	0	0	0	5	0	0	0	0	0	0	0	0	0	0	0	0	0	0
		Poland	31	31		0	0	0	0	0	0	0	0	0	0	0	0	0	0	0	0	0	0	0	0	0	0
		Russia	9	8		0	0	0	0	0	0	0	0	0	0	0	0	0	0	0	0	0	0	0	0	0	0
		Serbia	10	10		0	0	0	0	0	0	0	0	0	0	0	0	0	0	0	0	0	0	0	0	0	0
		Spain	11	11		0	0	0	0	0	0	0	0	0	0	0	0	0	0	0	0	0	0	0	0	0	0
		Switzerland	533	530		0	0	0	0	0	0	0	0	0	0	0	0	0	0	0	0	0	0	0	0	0	0
		UK	283	282		0	0	0	0	0	0	0	0	0	22	0	0	0	0	0	0	0	0	0	0	0	0
North America	6863	Jamaica	8	8		0	0	0	0	0	0	0	0	0	0	0	0	0	0	0	0	0	0	0	0	0	0
		Mexico	66	38		0	0	0	0	0	0	0	0	0	0	0	0	0	0	0	0	0	0	0	0	0	0
		USA	6789	6789		0	0	0	0	1	0	0	0	0	3	0	0	14	0	1	1	0	0	0	0	3	0
Oceania	1414	Australia	1413	1413		0	0	0	0	0	0	0	0	0	60	0	0	0	0	0	0	0	0	0	0	0	14
		New Zealand	1	1		0	0	0	0	0	0	0	0	0	0	0	0	0	0	0	0	0	0	0	0	0	0
South America	17	Brazil	4	4		0	0	0	0	0	0	0	0	0	0	0	0	0	0	0	0	0	0	0	0	0	0
		Chile	11	11		0	0	0	0	0	0	0	0	0	0	0	0	0	0	0	0	0	0	0	0	0	0
		Colombia	1	1		0	0	0	0	0	0	0	0	0	0	0	0	0	0	0	0	0	0	0	0	0	0
		Uruguay	1	1		0	0	0	0	0	0	0	0	0	0	0	0	0	0	0	0	0	0	0	0	0	0
Total	10836		10836	10763		0	0	0	0	1	0	0	5	0	86	0	0	14	0	1	3	0	0	0	0	3	14
1 August 2020 till 31 October 2020
Total	24548
				Sequence analyzed		R346K	T415A	K417N	K417T	N439K	L452Q	L452R	Y453F	T470N	S477N	T478K	T478R	V483A	E484A	E484K	E484Q	F486I	F490S	Q493K	Q493R	S494P	N501Y
Africa	225	Egypt	156	156		0	0	0	0	0	0	0	0	0	0	0	0	0	0	0	0	0	0	0	0	0	0
		Gabon	5	0		0	0	0	0	0	0	0	0	0	0	0	0	0	0	0	0	0	0	0	0	0	0
		Ghana	46	46		0	0	0	0	0	0	0	0	0	0	0	0	0	0	0	0	0	0	0	0	0	0
		Sierra Leone	11	11		0	0	0	0	0	0	0	0	0	0	0	0	0	0	0	0	0	0	0	0	0	0
		Tunisia	7	7		0	0	0	0	0	0	0	0	0	0	0	0	0	0	0	0	0	0	0	0	0	0
Asia	618	Bangladesh	105	105		0	0	0	0	0	0	0	0	0	0	0	0	0	0	0	0	0	0	0	0	0	0
		China	37	37		0	0	0	0	0	0	0	0	0	0	0	0	0	0	0	0	0	0	0	0	0	0
		Georgia	2	2		0	0	0	0	0	0	0	0	0	0	0	0	0	0	0	0	0	0	0	0	0	0
		India	202	202		0	0	0	0	0	0	0	0	0	0	0	0	0	0	0	0	0	0	0	0	0	0
		Iran	133	125		0	0	0	0	0	0	0	0	0	0	0	0	0	0	0	0	0	0	0	0	0	0
		Iraq	75	54		4	0	0	0	0	0	1	0	0	0	0	0	0	0	0	0	0	0	0	0	0	0
		Japan	31	31		0	0	0	0	0	0	0	0	0	0	0	0	0	0	0	0	0	0	0	0	0	0
		Malaysia	2	2		0	0	0	0	0	0	0	0	0	0	0	0	0	0	0	0	0	0	0	0	0	0
		Pakistan	6	6		0	0	0	0	0	0	0	0	0	0	0	0	0	0	0	0	0	0	0	0	0	0
		Philippines	23	23		0	0	0	0	0	0	0	0	0	0	0	0	0	0	0	0	0	0	0	0	0	0
		South Korea	1	1		0	0	0	0	0	0	0	0	0	0	0	0	0	0	0	0	0	0	0	0	0	0
		Turkey	1	1		0	0	0	0	0	0	0	0	0	0	0	0	0	0	0	0	0	0	0	0	0	0
Europe	1903	Denmark	12	12		0	0	0	0	0	0	0	8	0	0	0	0	0	0	0	0	0	0	0	0	0	0
		France	2	2		0	0	0	0	0	0	0	0	0	0	0	0	0	0	0	0	0	0	0	0	0	0
		Germany	15	15		0	0	0	0	0	0	0	0	0	0	0	0	0	0	0	0	0	0	0	0	0	0
		Italy	48	32		0	0	0	0	0	0	0	0	0	0	0	0	0	0	0	0	0	0	0	0	0	0
		Malta	10	10		0	0	0	0	0	0	0	0	0	0	0	0	0	0	0	0	0	0	0	0	0	0
		Netherlands	584	584		0	0	0	0	0	0	0	0	0	0	0	0	0	0	0	0	0	0	0	0	0	0
		Poland	2	2		0	0	0	0	0	0	0	0	0	0	0	0	0	0	0	0	0	0	0	0	0	0
		Russia	4	3		0	0	0	0	0	0	0	0	0	0	0	0	0	0	0	0	0	0	0	0	0	0
		Serbia	32	32		0	0	0	0	0	0	0	0	0	0	0	0	0	0	0	0	0	0	0	0	0	0
		Spain	238	238		0	0	0	0	0	0	0	0	0	0	0	0	0	0	0	2	0	0	0	0	0	0
		Sweden	6	5		0	0	0	0	0	0	0	0	0	0	0	0	0	0	0	0	0	0	0	0	0	0
		Switzerland	947	946		0	0	0	0	14	0	0	2	0	79	0	0	0	0	0	0	0	0	0	0	0	0
		UK	3	3		0	0	0	0	0	0	0	0	0	0	0	0	0	0	0	0	0	0	0	0	0	0
North America	11497	Belize	4	4		0	0	0	0	0	0	0	0	0	0	0	0	0	0	0	0	0	0	0	0	0	0
		Cuba	2	2		0	0	0	0	0	0	0	0	0	0	0	0	0	0	0	0	0	0	0	0	0	0
		Guatemala	10	10		0	0	0	0	0	0	0	0	0	0	0	0	0	0	0	0	0	0	0	0	0	0
		USA	11481	11481		0	0	0	0	1	1	0	1	0	4	1	0	6	0	1	0	0	0	0	0	1	0
Oceania	10187	Australia	10187	10187		0	0	0	0	0	0	0	0	0	8793	0	0	0	0	0	0	0	0	0	0	1	23
South America	118	Brazil	10	10		0	0	0	0	0	0	0	0	0	0	0	0	0	0	0	0	0	0	0	0	0	0
		Peru	88	88		0	0	0	0	0	0	0	0	0	0	0	0	0	0	0	0	0	0	0	0	0	0
		Venezuela	20	7		0	0	0	0	0	0	0	0	0	0	0	0	0	0	0	0	0	0	0	0	0	0
Total	24548		24548	24482		4	0	0	0	15	1	1	11	0	8876	1	0	6	0	1	2	0	0	0	0	2	23
1 November 2020 till 31 January 2021
Total	19979
				Sequence analyzed		R346K	T415A	K417N	K417T	N439K	L452Q	L452R	Y453F	T470N	S477N	T478K	T478R	V483A	E484A	E484K	E484Q	F486I	F490S	Q493K	Q493R	S494P	N501Y
Africa	384	Benin	12	12		0	0	0	0	0	0	0	0	0	0	0	0	0	0	0	0	0	0	0	0	0	0
		Egypt	282	282		0	0	0	0	1	0	10	1	0	6	0	0	0	0	1	0	0	0	0	0	0	0
		Gabon	5	5		0	0	0	0	0	0	0	0	0	0	0	0	0	0	0	0	0	0	0	0	0	0
		Ghana	31	31		0	0	0	0	0	0	0	0	0	0	0	0	0	0	0	0	0	0	0	0	0	0
		Mali	2	2		0	0	0	0	0	0	0	0	0	0	0	0	0	0	0	0	0	0	0	0	0	0
		Morocco	1	1		0	0	0	0	1	0	0	0	0	0	0	0	0	0	0	0	0	0	0	0	0	0
		Nigeria	1	1		0	0	0	0	0	0	0	0	0	0	0	0	0	0	0	0	0	0	0	0	0	0
		Tunisia	50	50		0	0	0	0	0	0	0	0	0	11	0	0	0	0	0	0	0	0	0	0	0	0
Asia	633	Bahrain	118	118		0	0	0	0	0	0	0	0	0	0	0	0	0	0	6	1	0	0	0	0	0	0
		Bangladesh	114	114		0	0	0	0	0	0	0	0	0	0	0	0	0	0	1	0	0	0	0	0	0	1
		Cambodia	1	1		0	0	0	0	0	0	0	0	0	0	0	0	0	0	0	0	0	0	0	0	0	0
		China	41	9		0	0	0	0	0	0	0	0	0	0	0	0	0	0	0	0	0	0	0	0	0	0
		Hong Kong	121	121		0	0	0	0	0	0	0	0	0	1	0	0	0	0	0	0	0	0	0	0	0	0
		India	35	35		0	0	0	0	0	0	0	0	0	0	0	0	0	0	0	0	0	0	0	0	0	0
		Iran	72	72		0	0	0	0	0	0	0	0	0	0	0	0	0	0	0	0	0	0	0	0	0	0
		Iraq	7	4		0	0	0	0	0	0	0	0	0	0	1	0	0	0	0	0	0	0	0	0	0	0
		Israel	8	8		0	0	0	0	0	0	0	0	0	0	0	0	0	0	0	0	0	0	0	0	0	0
		Japan	28	28		0	0	0	0	0	0	0	0	0	0	0	0	0	0	0	0	0	0	0	0	0	0
		Myanmar	9	9		0	0	0	0	0	0	0	0	0	0	0	0	0	0	0	0	0	0	0	0	0	0
		Pakistan	42	42		0	0	0	0	0	0	0	0	0	0	0	0	0	0	0	0	0	0	0	0	0	0
		Philippines	1	1		0	0	0	0	0	0	0	0	0	0	0	0	0	0	0	0	0	0	0	0	0	0
		South Korea	13	13		0	0	0	0	0	0	0	0	0	0	0	0	0	0	0	0	0	0	0	0	0	0
		Taiwan	6	6		0	0	0	0	0	0	0	0	0	0	0	0	0	0	0	0	0	0	0	0	0	0
		Turkey	7	7		0	0	0	0	0	0	0	0	0	0	0	0	0	0	0	0	0	0	0	0	0	0
		West Bank	10	10		0	0	0	0	0	0	0	0	0	0	0	0	0	0	0	0	0	0	0	0	0	0
Europe	2681	Belgium	1	1		0	0	0	0	0	0	0	0	0	0	0	0	0	0	0	0	0	0	0	0	0	0
		France	4	3		0	0	0	0	0	0	0	0	0	1	0	0	0	0	0	0	0	0	0	0	0	0
		Germany	36	36		0	0	0	0	0	0	0	0	0	0	0	0	0	0	0	0	0	0	0	0	0	0
		Italy	134	133		0	0	0	1	5	0	0	0	0	0	0	0	0	0	1	0	0	0	0	0	0	7
		Netherlands	945	945		1	0	0	0	0	0	1	0	0	0	0	0	0	0	0	0	0	0	0	0	0	0
		Poland	307	295		0	0	0	0	0	0	0	0	0	0	0	0	0	0	1	0	0	0	0	0	0	0
		Romania	1	1		0	0	0	0	0	0	0	0	0	0	0	0	0	0	0	0	0	0	0	0	0	0
		Russia	43	20		0	0	0	0	0	0	0	1	0	0	0	0	0	0	1	0	0	0	0	0	0	0
		Serbia	96	95		0	0	0	0	0	0	0	0	0	0	0	0	0	0	0	0	0	0	0	0	0	0
		Spain	6	6		0	0	0	0	0	0	0	0	0	0	0	0	0	0	0	0	0	0	0	0	0	0
		Switzerland	651	651		0	0	0	0	15	0	0	0	0	138	0	0	0	0	1	0	0	0	0	0	0	0
		UK	457	168		0	0	0	0	0	0	0	0	0	4	0	0	0	0	0	0	0	0	0	0	0	2
North America	14242	Canada	18	17		0	0	0	0	0	0	0	0	0	2	0	0	0	0	0	0	0	0	0	0	0	0
		Dominican Republic	1	1		0	0	0	0	0	0	0	0	0	0	0	0	0	0	0	0	0	0	0	0	0	1
		Mexico	8	8		0	0	0	0	0	0	0	0	0	0	0	0	0	0	0	0	0	0	0	0	0	0
		USA	14215	14215		1	0	1	1	23	0	401	9	1	19	20	6	10	2	44	9	0	10	1	0	76	246
Oceania	1696	Australia	1696	1696		0	0	0	0	0	0	0	0	0	1234	0	0	0	0	0	0	0	0	0	0	0	0
South America	343	Brazil	4	0		0	0	0	0	0	0	0	0	0	0	0	0	0	0	0	0	0	0	0	0	0	0
		Chile	329	329		0	0	0	0	0	0	0	0	0	0	0	0	0	0	0	0	0	0	0	0	0	0
		Ecuador	4	4		0	0	0	0	0	0	0	0	0	0	0	0	0	0	0	0	0	0	0	0	0	0
		Peru	6	6		0	0	0	0	0	0	0	0	0	0	0	0	0	0	0	0	0	0	0	0	0	1
Total	19979		19979	19612		2	0	1	2	45	0	412	11	1	1416	21	6	10	2	56	10	0	10	1	0	76	258
1 February 2021 till 28 May 2021
Total	472384
				Sequence analyzed		R346K	T415A	K417N	K417T	N439K	L452Q	L452R	Y453F	T470N	S477N	T478K	T478R	V483A	E484A	E484K	E484Q	F486I	F490S	Q493K	Q493R	S494P	N501Y
Africa	1020	Cameroon	1	1		0	0	0	0	0	0	0	0	0	0	0	0	0	0	0	0	0	0	0	0	0	0
		Egypt	232	232		0	0	0	0	0	0	77	0	0	12	0	0	0	0	8	0	0	0	0	0	0	14
		Ethiopia	4	4		0	0	0	0	0	0	0	0	0	0	0	0	0	0	0	0	0	0	0	0	0	1
		Gabon	1	1		0	0	0	0	0	0	0	0	0	0	0	0	0	0	0	0	0	0	0	0	0	1
		Gambia	6	6		0	0	0	0	0	0	0	0	0	0	0	0	0	0	0	0	0	0	0	0	0	0
		Ghana	193	192		0	0	4	0	1	0	11	0	0	0	0	0	0	0	28	3	0	0	0	0	1	126
		Kenya	397	397		0	0	0	0	0	0	0	0	0	0	0	0	0	0	0	0	0	0	0	0	0	0
		Libya	36	34		0	0	0	0	0	0	1	0	0	0	0	0	0	0	28	0	0	0	0	0	0	3
		Morocco	3	3		0	0	0	0	0	0	1	0	0	0	1	0	0	0	0	0	0	0	0	0	0	1
		Sierra Leone	4	4		0	0	0	0	0	0	0	0	0	0	0	0	0	0	4	0	0	0	0	0	0	0
		South Africa	2	2		0	0	0	0	0	0	0	0	0	0	0	0	0	0	2	0	0	0	0	0	0	2
		Togo	11	11		0	0	0	0	0	0	1	0	0	0	0	0	0	0	4	0	0	0	0	0	0	5
		Tunisia	4	4		0	0	2	0	0	0	0	0	0	0	0	0	0	0	2	0	0	0	0	0	0	3
		Uganda	28	28		0	0	0	0	2	0	0	0	0	0	0	0	0	0	0	0	0	0	0	0	0	0
		Zimbabwe	98	98		0	0	0	0	0	0	0	0	0	0	0	0	0	0	0	0	0	0	0	0	0	0
Asia	1476	Armenia	43	43		0	0	0	0	0	0	0	0	0	0	0	0	0	0	0	0	0	0	0	0	0	0
		Bahrain	141	141		0	0	14	0	3	0	35	0	0	0	19	0	0	0	15	11	0	0	0	0	0	52
		Bangladesh	28	28		0	0	0	1	0	0	0	0	0	0	0	0	0	0	1	0	0	0	0	0	0	3
		China	6	6		0	0	0	0	0	0	0	0	0	0	0	0	0	0	0	0	0	0	0	0	0	0
		Hong Kong	191	190		0	0	21	0	1	0	0	0	0	0	0	0	0	0	22	0	0	0	0	0	0	43
		India	232	228		0	0	0	0	2	0	15	0	0	9	10	0	0	0	0	5	0	1	0	0	0	27
		Indonesia	3	3		0	0	0	0	0	0	0	0	0	0	0	0	0	0	0	0	0	0	0	0	0	0
		Iran	121	52		0	0	0	3	3	0	0	0	0	7	2	0	0	0	1	0	0	0	0	0	0	7
		Iraq	118	63		0	0	0	0	0	1	1	0	0	0	0	0	0	0	1	0	0	0	0	0	0	39
		Israel	115	115		0	0	0	0	0	0	0	0	0	0	0	0	0	0	0	0	0	0	0	0	0	0
		Japan	46	46		0	0	0	0	0	0	0	0	0	0	0	0	0	0	3	0	0	0	0	0	0	4
		Jordan	1	1		0	0	0	0	0	0	1	0	0	0	0	0	0	0	0	0	0	0	0	0	0	0
		Kazakhstan	1	1		0	0	0	0	0	0	0	0	0	0	0	0	0	0	0	0	0	0	0	0	0	0
		Lebanon	9	9		0	0	0	0	1	0	0	0	0	0	0	0	0	0	0	0	0	0	0	0	0	8
		Malaysia	16	16		0	0	0	0	0	0	0	0	0	0	0	0	0	0	0	0	0	0	0	0	0	0
		Nepal	10	10		0	0	0	0	0	0	8	0	0	0	7	0	0	0	0	1	0	0	0	0	0	0
		Pakistan	207	197		0	0	0	0	0	0	0	0	0	0	0	0	0	0	1	0	0	0	0	0	0	2
		Philippines	47	47		0	0	8	0	0	0	0	0	0	0	0	0	0	0	8	0	0	0	0	0	0	47
		Saudi Arabia	4	4		0	0	1	0	0	0	0	0	0	0	0	0	0	0	1	0	0	0	0	0	0	2
		Singapore	2	0		0	0	0	0	0	0	0	0	0	0	0	0	0	0	0	0	0	0	0	0	0	0
		South Korea	13	11		0	0	0	0	0	0	0	0	0	0	0	0	0	0	0	0	0	0	0	0	0	0
		Taiwan	23	23		0	0	1	4	0	0	1	0	0	0	0	0	0	0	5	0	0	0	0	0	0	10
		Turkey	13	13		0	0	0	0	0	0	0	0	0	0	0	0	0	0	0	0	0	0	0	0	0	0
		Uzbekistan	31	11		0	0	0	0	0	0	0	0	0	0	0	0	0	0	0	0	0	0	0	0	0	0
		Vietnam	2	0		0	0	0	0	0	0	0	0	0	0	0	0	0	0	0	0	0	0	0	0	0	0
		West Bank	53	53		0	0	0	0	0	0	0	0	0	0	0	0	0	0	0	0	0	6	0	0	0	27
Europe	204274	Austria	124	124		0	0	4	0	25	0	0	0	0	6	0	0	0	0	6	0	0	0	0	0	0	86
		Belarus	2	2		0	0	0	0	0	0	0	0	0	0	0	0	0	0	0	0	0	0	0	0	0	1
		Denmark	2	2		0	0	0	0	0	0	0	0	0	0	0	0	0	0	0	0	0	0	0	0	0	0
		Estonia	12	12		0	0	0	0	3	0	0	0	0	1	0	0	0	0	0	0	0	0	0	0	0	0
		Finland	12	12		0	0	2	0	0	0	0	0	0	0	0	0	0	0	2	0	0	0	0	0	0	3
		France	1391	1389		0	0	19	1	1	0	28	0	0	244	1	0	0	0	22	0	0	0	0	0	0	621
		Germany	7	7		0	0	1	0	0	0	0	0	0	0	0	0	0	0	2	0	0	0	0	0	0	3
		Hungary	36	36		0	0	0	0	6	0	0	0	0	10	0	0	0	0	0	0	0	0	0	0	0	20
		Italy	80	34		0	2	2	3	0	0	2	0	0	0	0	0	0	0	6	0	0	0	0	1	0	22
		Malta	2	2		0	0	0	0	0	0	0	0	0	0	0	0	0	0	0	0	0	0	0	0	0	2
		Netherlands	2	2		0	0	0	0	0	0	0	0	0	0	0	0	0	0	0	0	0	0	0	0	0	0
		Poland	340	326		0	0	0	0	40	0	0	0	0	1	0	0	0	0	0	0	0	0	0	0	0	48
		Portugal	22	22		0	0	0	0	0	0	0	0	0	0	0	0	0	0	0	0	0	0	0	0	0	0
		Romania	1	1		0	0	0	0	0	0	1	0	0	0	1	0	0	0	0	0	0	0	0	0	0	0
		Russia	271	271		0	0	1	0	2	0	0	0	0	62	1	0	0	0	42	0	0	0	0	0	31	14
		Serbia	11	11		0	0	0	0	0	0	0	0	0	2	0	0	0	0	0	0	0	0	0	0	0	0
		Spain	892	892		1	0	2	14	0	0	3	0	0	0	1	0	0	0	16	0	0	0	1	0	9	766
		Switzerland	16617	16617		65	0	95	25	793	1	281	1	0	3679	146	0	0	0	163	8	0	6	1	0	19	3632
		UK	184450	184450		5	2	150	7	2412	3	125	7	2	1931	18	12	11	3	383	23	0	91	13	11	577	91324
North America	265467	Mexico	11	11		0	0	0	0	0	0	0	0	0	0	0	0	0	0	9	0	0	0	0	0	0	0
		USA	265456	265456		123	21	1271	9449	77	357	34300	19	3	8490	9190	113	22	2	26995	258	0	475	13	25	5087	118757
Oceania	1	Australia	1	1		0	0	0	0	0	0	0	0	0	0	0	0	0	0	0	0	0	0	0	0	0	0
South America	146	Argentina	43	43		0	0	0	0	0	0	0	0	0	0	0	0	0	0	0	0	0	0	0	0	0	0
		Brazil	19	15		0	0	0	2	0	0	0	0	0	0	0	0	0	0	9	0	0	0	0	0	0	3
		Chile	43	43		0	0	0	0	0	0	0	0	0	0	0	0	0	0	0	0	0	0	0	0	0	0
		Peru	32	32		0	0	0	1	0	26	0	0	0	0	0	0	0	0	1	0	0	26	0	0	0	1
		Uruguay	9	9		0	0	0	1	0	0	0	0	0	0	0	0	0	0	2	0	0	0	0	0	0	1
Total	472384		472384	472150		194	25	1598	9511	3372	388	34892	27	5	14454	9397	125	33	5	27792	309	0	605	28	37	5724	215731
