# Supplementary material for: Global Prevalence of Adaptive and Prolonged Infections’ Mutations in the Receptor-Binding Domain of the SARS-CoV-2 Spike Protein
Source: Viruses. 2021 Sep 30;13(10):1974. doi: 10.3390/v13101974 (PMC8538289; doi:10.3390/v13101974)
Supplement: Supplementary file 1 [file viruses-13-01974-s001.zip › Supplementary Materials/Raw Data_30 May 2021 till 28 July 2021.xlsx]

## Sheet: Sheet1
30/05/2021 till 28/07/2021
Total	460647
				Sequence analyzed		R346K	T415A	K417N	K417T	N439K	L452Q	L452R	Y453F	T470N	S477N	T478K	T478R	V483A	E484A	E484K	E484Q	F486I	F490S	Q493K	Q493R	S494P	N501Y
Africa	284	Djibouti	123	123		0	0	30	0	0	0	0	0	0	0	0	0	0	0	30	0	0	1	0	0	8	90
		Egypt	72	65		0	0	1	0	0	0	27	0	0	0	0	0	3	0	1	0	0	1	0	0	0	8
		Ethiopia	3	3		0	0	0	0	0	0	0	0	0	0	0	0	0	0	0	0	0	0	0	0	0	1
		Gabon	6	0		0	0	0	0	0	0	0	0	0	0	0	0	0	0	0	0	0	0	0	0	0	0
		Ghana	27	27		0	0	0	0	0	0	0	0	0	0	0	0	0	0	5	0	0	0	0	0	1	22
		Guinea	13	13		0	0	0	0	0	0	3	0	0	0	3	0	0	0	0	0	0	0	0	0	0	7
		Libya	10	10		0	0	0	0	0	0	0	0	0	0	0	0	0	0	0	0	0	0	0	0	0	0
		Morocco	1	1		0	0	0	0	0	0	1	0	0	0	0	0	0	0	0	1	0	0	0	0	0	0
		Sierra Leone	21	21		0	0	0	0	0	0	0	0	0	0	0	0	0	0	18	0	0	0	0	0	0	0
		Somalia	5	5		0	0	0	0	0	0	0	0	0	0	0	0	0	0	0	0	0	0	0	0	0	5
		South Africa	1	1		0	0	0	0	0	0	0	0	0	0	0	0	0	0	1	0	0	0	0	0	0	1
		Tunisia	2	2		0	0	1	0	0	0	0	0	0	0	0	0	0	0	1	0	0	0	0	0	0	1
		Total	284	271		0	0	32	0	0	0	31	0	0	0	3	0	3	0	56	1	0	2	0	0	9	135
				Sequence analyzed		R346K	T415A	K417N	K417T	N439K	L452Q	L452R	Y453F	T470N	S477N	T478K	T478R	V483A	E484A	E484K	E484Q	F486I	F490S	Q493K	Q493R	S494P	N501Y
Asia	1372	Armenia	5	5		0	0	0	0	0	0	0	0	0	0	0	0	0	0	0	0	0	0	0	0	0	1
		Bahrain	268	267		0	0	5	0	0	0	195	0	0	0	195	0	0	0	6	0	0	1	0	0	0	46
		Bangladesh	196	194		0	0	74	0	0	0	86	0	0	0	86	0	0	0	55	0	0	0	0	0	0	84
		Cambodia	1	1		0	0	0	0	0	0	0	0	0	0	0	0	0	0	0	0	0	0	0	0	0	1
		China	1	1		0	0	0	0	0	0	0	0	0	0	0	0	0	0	0	0	0	0	0	0	0	0
		Georgia	13	13		0	0	0	0	0	0	0	0	0	0	0	0	0	0	0	0	0	0	0	0	0	0
		India	616	616		0	0	8	0	0	0	466	0	0	0	378	1	0	0	13	85	0	0	0	0	0	50
		Indonesia	6	6		0	0	0	0	0	0	0	0	0	0	0	0	0	0	0	0	0	0	0	0	0	0
		Iran	4	4		0	0	0	0	0	0	0	0	0	1	0	0	0	0	0	0	0	0	0	0	0	0
		Iraq	40	36		0	0	0	0	0	0	4	0	0	0	4	0	0	0	0	0	0	0	0	0	0	6
		Japan	31	31		0	0	0	2	0	0	1	0	0	0	0	0	0	0	4	0	0	0	0	0	0	12
		Kazakhstan	1	1		0	0	0	0	0	0	0	0	0	0	0	0	0	0	0	0	0	0	0	0	0	0
		Malaysia	12	12		0	0	6	0	1	0	0	0	0	0	0	0	0	0	1	0	0	0	0	0	0	1
		Myanmar	11	7		0	0	0	0	0	0	5	0	0	0	1	0	0	0	0	4	0	0	0	0	0	2
		Pakistan	122	122		0	0	3	0	0	0	1	0	0	1	0	0	0	0	8	2	0	0	0	0	0	105
		Qatar	6	5		0	0	0	0	0	0	2	0	0	0	1	0	0	0	1	0	0	0	0	0	0	2
		South Korea	1	1		0	0	0	0	0	0	0	0	0	0	0	0	0	0	0	0	0	0	0	0	0	0
		Thailand	5	5		0	0	0	0	0	0	1	0	0	0	1	0	0	0	0	0	0	0	0	0	0	3
		Turkey	1	1		0	0	0	0	0	0	0	0	0	0	0	0	0	0	0	0	0	0	0	0	0	1
		Uzbekistan	31	25		0	0	0	0	0	0	23	0	0	0	19	0	0	0	0	0	0	0	0	0	0	5
		Vietnam	1	1		0	0	0	0	0	0	0	0	0	0	0	0	0	0	0	0	0	0	0	0	0	0
		Total	1372	1354		0	0	96	2	1	0	784	0	0	2	685	1	0	0	88	91	0	1	0	0	0	319
				Sequence analyzed		R346K	T415A	K417N	K417T	N439K	L452Q	L452R	Y453F	T470N	S477N	T478K	T478R	V483A	E484A	E484K	E484Q	F486I	F490S	Q493K	Q493R	S494P	N501Y
Europe	374876	Belgium	1	1		0	0	0	0	0	0	0	0	0	0	0	0	0	0	0	0	0	0	0	0	0	0
		Estonia	1664	1635		1	0	23	0	84	2	5	0	5	36	0	0	0	0	22	0	0	1	0	0	1	914
		France	4	4		0	0	0	0	1	0	0	0	0	0	0	0	0	0	0	0	0	0	0	0	0	0
		Iceland	5365	5265		0	0	0	0	151	0	2	0	0	39	0	0	0	0	0	0	0	0	0	0	1	23
		Italy	26	26		0	0	0	0	0	0	0	0	0	0	0	0	0	0	13	0	0	0	0	0	0	0
		Liechtenstein	40	40		0	0	0	0	29	0	0	0	0	0	0	0	0	0	1	0	0	0	0	0	0	9
		Poland	369	352		0	0	0	3	2	0	0	0	0	2	0	0	0	0	3	1	0	2	0	0	0	332
		Russia	4	4		0	0	0	0	0	0	0	0	0	0	0	0	0	0	2	0	0	0	0	0	0	0
		Serbia	2	2		0	0	0	0	0	0	2	0	0	0	2	0	0	0	0	0	0	0	0	0	0	0
		Sweden	71	71		0	0	0	0	0	0	0	0	0	0	0	0	0	0	0	0	0	0	0	0	0	0
		Total	7546	7400		1	0	23	3	267	2	9	0	5	77	2	0	0	0	41	1	0	3	0	0	2	1278
		Germany	120429	120429		40	0	1778	545	2587	146	3986	2	1	2832	3395	13	5	2	4314	161	0	653	2	4	209	95165
		Total	120429	120429		40	0	1778	545	2587	146	3986	2	1	2832	3395	13	5	2	4314	161	0	653	2	4	209	95165
		Switzerland	17578	17578		41	0	121	85	433	3	508	0	1	1608	355	1	0	10	336	16	0	54	2	0	29	10212
		Total	17578	17578		41	0	121	85	433	3	508	0	1	1608	355	1	0	10	336	16	0	54	2	0	29	10212
		UK	229321	229321		17	0	588	148	207	6	112539	1	4	57	111526	0	2	7	1527	391	0	257	22	23	124	111674
		Total	229321	229321		17	0	588	148	207	6	112539	1	4	57	111526	0	2	7	1527	391	0	257	22	23	124	111674
				Sequence analyzed		R346K	T415A	K417N	K417T	N439K	L452Q	L452R	Y453F	T470N	S477N	T478K	T478R	V483A	E484A	E484K	E484Q	F486I	F490S	Q493K	Q493R	S494P	N501Y
North America	83188	Canada	1	1		0	0	0	0	0	0	0	0	0	0	0	0	0	0	0	0	0	0	0	0	0	0
		Dominican Republic	3	3		0	0	0	0	0	0	0	0	0	0	0	0	0	0	2	0	0	0	0	0	0	0
		Mexico	62	62		0	0	0	0	0	0	2	0	0	0	1	0	0	0	2	0	0	0	0	0	0	1
		Total	66	66		0	0	0	0	0	0	2	0	0	0	1	0	0	0	4	0	0	0	0	0	0	1
		USA	83122	83122		55	2	772	5777	9	180	19397	15	0	3010	15494	14	8	5	11747	91	1	327	5	24	689	41863
		Total	83122	83122		55	2	772	5777	9	180	19397	15	0	3010	15494	14	8	5	11747	91	1	327	5	24	689	41863
				Sequence analyzed		R346K	T415A	K417N	K417T	N439K	L452Q	L452R	Y453F	T470N	S477N	T478K	T478R	V483A	E484A	E484K	E484Q	F486I	F490S	Q493K	Q493R	S494P	N501Y
Oceania	634	Australia	7	7		0	0	0	0	0	0	0	0	0	6	0	0	0	0	0	0	0	0	0	0	0	0
		New Zealand	627	627		0	0	0	0	0	0	0	0	0	0	0	0	0	0	0	0	0	0	0	0	0	0
		Total	634	634		0	0	0	0	0	0	0	0	0	6	0	0	0	0	0	0	0	0	0	0	0	0
				Sequence analyzed		R346K	T415A	K417N	K417T	N439K	L452Q	L452R	Y453F	T470N	S477N	T478K	T478R	V483A	E484A	E484K	E484Q	F486I	F490S	Q493K	Q493R	S494P	N501Y
South America	293	Brazil	260	260		0	0	0	92	1	0	0	0	0	0	0	0	0	0	163	0	0	0	0	0	1	98
		Peru	13	13		0	0	0	0	0	3	0	0	0	0	0	0	0	0	0	0	0	3	0	0	0	0
		Venezuela	20	20		0	0	0	17	0	0	0	0	0	0	0	0	0	0	20	0	0	0	0	0	0	17
		Total	293	293		0	0	0	109	1	3	0	0	0	0	0	0	0	0	183	0	0	3	0	0	1	115
